# Supplementary material for: The Role of Key Amino Acids of the Human Fe(II)/2OG-Dependent Dioxygenase ALKBH3 in Structural Dynamics and Repair Activity toward Methylated DNA
Source: Int J Mol Sci. 2024 Jan 17;25(2):1145. doi: 10.3390/ijms25021145 (PMC10816986; doi:10.3390/ijms25021145)
Supplement: Supplementary file 1 [file ijms-25-01145-s001.zip]

Archive with 1 entries (1 files):
- ijms-2775696-supplementary.pdf
